# Supplementary material for: Base-Promoted Cascade Reactions for the Synthesis of 3,3-Dialkylated Isoindolin-1-ones and 3-Methyleneisoindolin-1-ones
Source: J Org Chem. 2021 Oct 6;86(21):15128–38. doi: 10.1021/acs.joc.1c01794 (PMC8576826; doi:10.1021/acs.joc.1c01794)
Supplement: Supplementary file 1 — jo1c01794_si_001.zip [file jo1c01794_si_001.zip]

Archive with 993 entries (793 files):
- FIDJOC13.09.21/FID/
- FIDJOC13.09.21/FID/aldeidi.cdx
- FIDJOC13.09.21/FID/ALDEIDI/
- FIDJOC13.09.21/FID/ALDEIDI/8a/
- FIDJOC13.09.21/FID/ALDEIDI/8a/1H/
- FIDJOC13.09.21/FID/ALDEIDI/8a/1H/3/
- FIDJOC13.09.21/FID/ALDEIDI/8a/1H/3/acqu
- FIDJOC13.09.21/FID/ALDEIDI/8a/1H/3/acqus
- FIDJOC13.09.21/FID/ALDEIDI/8a/1H/3/audita.txt
- FIDJOC13.09.21/FID/ALDEIDI/8a/1H/3/fid
- FIDJOC13.09.21/FID/ALDEIDI/8a/1H/3/format.temp
- FIDJOC13.09.21/FID/ALDEIDI/8a/1H/3/pdata/
- FIDJOC13.09.21/FID/ALDEIDI/8a/1H/3/pdata/1/
- FIDJOC13.09.21/FID/ALDEIDI/8a/1H/3/pdata/1/1i
- FIDJOC13.09.21/FID/ALDEIDI/8a/1H/3/pdata/1/1r
- FIDJOC13.09.21/FID/ALDEIDI/8a/1H/3/pdata/1/assocs
- FIDJOC13.09.21/FID/ALDEIDI/8a/1H/3/pdata/1/auditp.txt
- FIDJOC13.09.21/FID/ALDEIDI/8a/1H/3/pdata/1/outd
- FIDJOC13.09.21/FID/ALDEIDI/8a/1H/3/pdata/1/proc
- FIDJOC13.09.21/FID/ALDEIDI/8a/1H/3/pdata/1/procs
- FIDJOC13.09.21/FID/ALDEIDI/8a/1H/3/pdata/1/title
- FIDJOC13.09.21/FID/ALDEIDI/8a/1H/3/pulseprogram
- FIDJOC13.09.21/FID/ALDEIDI/8a/1H/3/scon
- FIDJOC13.09.21/FID/ALDEIDI/8a/1H/3/uxnmr.par
- FIDJOC13.09.21/FID/ALDEIDI/8b/
- FIDJOC13.09.21/FID/ALDEIDI/8b/13C/
- FIDJOC13.09.21/FID/ALDEIDI/8b/13C/3/
- FIDJOC13.09.21/FID/ALDEIDI/8b/13C/3/acqu
- FIDJOC13.09.21/FID/ALDEIDI/8b/13C/3/acqus
- FIDJOC13.09.21/FID/ALDEIDI/8b/13C/3/audita.txt
- FIDJOC13.09.21/FID/ALDEIDI/8b/13C/3/cpdprg2
- FIDJOC13.09.21/FID/ALDEIDI/8b/13C/3/fid
- FIDJOC13.09.21/FID/ALDEIDI/8b/13C/3/format.temp
- FIDJOC13.09.21/FID/ALDEIDI/8b/13C/3/pdata/
- FIDJOC13.09.21/FID/ALDEIDI/8b/13C/3/pdata/1/
- FIDJOC13.09.21/FID/ALDEIDI/8b/13C/3/pdata/1/1i
- FIDJOC13.09.21/FID/ALDEIDI/8b/13C/3/pdata/1/1r
- FIDJOC13.09.21/FID/ALDEIDI/8b/13C/3/pdata/1/auditp.txt
- FIDJOC13.09.21/FID/ALDEIDI/8b/13C/3/pdata/1/integrals.txt
- FIDJOC13.09.21/FID/ALDEIDI/8b/13C/3/pdata/1/intrng
- FIDJOC13.09.21/FID/ALDEIDI/8b/13C/3/pdata/1/outd
- FIDJOC13.09.21/FID/ALDEIDI/8b/13C/3/pdata/1/peaklist.xml
- FIDJOC13.09.21/FID/ALDEIDI/8b/13C/3/pdata/1/peakrng
- FIDJOC13.09.21/FID/ALDEIDI/8b/13C/3/pdata/1/peaks
- FIDJOC13.09.21/FID/ALDEIDI/8b/13C/3/pdata/1/proc
- FIDJOC13.09.21/FID/ALDEIDI/8b/13C/3/pdata/1/procs
- FIDJOC13.09.21/FID/ALDEIDI/8b/13C/3/pdata/1/title
- FIDJOC13.09.21/FID/ALDEIDI/8b/13C/3/pulseprogram
- FIDJOC13.09.21/FID/ALDEIDI/8b/13C/3/scon2
- FIDJOC13.09.21/FID/ALDEIDI/8b/13C/3/uxnmr.par
- FIDJOC13.09.21/FID/ALDEIDI/8b/1H/
- FIDJOC13.09.21/FID/ALDEIDI/8b/1H/1/
- FIDJOC13.09.21/FID/ALDEIDI/8b/1H/1/acqu
- FIDJOC13.09.21/FID/ALDEIDI/8b/1H/1/acqus
- FIDJOC13.09.21/FID/ALDEIDI/8b/1H/1/audita.txt
- FIDJOC13.09.21/FID/ALDEIDI/8b/1H/1/fid
- FIDJOC13.09.21/FID/ALDEIDI/8b/1H/1/format.temp
- FIDJOC13.09.21/FID/ALDEIDI/8b/1H/1/pdata/
- FIDJOC13.09.21/FID/ALDEIDI/8b/1H/1/pdata/1/
- FIDJOC13.09.21/FID/ALDEIDI/8b/1H/1/pdata/1/1i
- FIDJOC13.09.21/FID/ALDEIDI/8b/1H/1/pdata/1/1r
- FIDJOC13.09.21/FID/ALDEIDI/8b/1H/1/pdata/1/auditp.txt
- FIDJOC13.09.21/FID/ALDEIDI/8b/1H/1/pdata/1/integrals.txt
- FIDJOC13.09.21/FID/ALDEIDI/8b/1H/1/pdata/1/intrng
- FIDJOC13.09.21/FID/ALDEIDI/8b/1H/1/pdata/1/outd
- FIDJOC13.09.21/FID/ALDEIDI/8b/1H/1/pdata/1/peak.txt
- FIDJOC13.09.21/FID/ALDEIDI/8b/1H/1/pdata/1/peakrng
- FIDJOC13.09.21/FID/ALDEIDI/8b/1H/1/pdata/1/peaks
- FIDJOC13.09.21/FID/ALDEIDI/8b/1H/1/pdata/1/proc
- FIDJOC13.09.21/FID/ALDEIDI/8b/1H/1/pdata/1/procs
- FIDJOC13.09.21/FID/ALDEIDI/8b/1H/1/pdata/1/title
- FIDJOC13.09.21/FID/ALDEIDI/8b/1H/1/pulseprogram
- FIDJOC13.09.21/FID/ALDEIDI/8b/1H/1/scon
- FIDJOC13.09.21/FID/ALDEIDI/8b/1H/1/uxnmr.par
- FIDJOC13.09.21/FID/ALDEIDI/8c/
- FIDJOC13.09.21/FID/ALDEIDI/8c/13C/
- FIDJOC13.09.21/FID/ALDEIDI/8c/13C/2/
- FIDJOC13.09.21/FID/ALDEIDI/8c/13C/2/acqu
- FIDJOC13.09.21/FID/ALDEIDI/8c/13C/2/acqus
- FIDJOC13.09.21/FID/ALDEIDI/8c/13C/2/audita.txt
- FIDJOC13.09.21/FID/ALDEIDI/8c/13C/2/cpdprg2
- FIDJOC13.09.21/FID/ALDEIDI/8c/13C/2/fid
- FIDJOC13.09.21/FID/ALDEIDI/8c/13C/2/format.temp
- FIDJOC13.09.21/FID/ALDEIDI/8c/13C/2/pdata/
- FIDJOC13.09.21/FID/ALDEIDI/8c/13C/2/pdata/1/
- FIDJOC13.09.21/FID/ALDEIDI/8c/13C/2/pdata/1/1i
- FIDJOC13.09.21/FID/ALDEIDI/8c/13C/2/pdata/1/1r
- FIDJOC13.09.21/FID/ALDEIDI/8c/13C/2/pdata/1/auditp.txt
- FIDJOC13.09.21/FID/ALDEIDI/8c/13C/2/pdata/1/outd
- FIDJOC13.09.21/FID/ALDEIDI/8c/13C/2/pdata/1/parm.txt
- FIDJOC13.09.21/FID/ALDEIDI/8c/13C/2/pdata/1/peaklist.xml
- FIDJOC13.09.21/FID/ALDEIDI/8c/13C/2/pdata/1/peakrng
- FIDJOC13.09.21/FID/ALDEIDI/8c/13C/2/pdata/1/peaks
- FIDJOC13.09.21/FID/ALDEIDI/8c/13C/2/pdata/1/proc
- FIDJOC13.09.21/FID/ALDEIDI/8c/13C/2/pdata/1/procs
- FIDJOC13.09.21/FID/ALDEIDI/8c/13C/2/pdata/1/title
- FIDJOC13.09.21/FID/ALDEIDI/8c/13C/2/pulseprogram
- FIDJOC13.09.21/FID/ALDEIDI/8c/13C/2/scon2
- FIDJOC13.09.21/FID/ALDEIDI/8c/13C/2/uxnmr.par
- FIDJOC13.09.21/FID/ALDEIDI/8c/1H/
- FIDJOC13.09.21/FID/ALDEIDI/8c/1H/1/
- FIDJOC13.09.21/FID/ALDEIDI/8c/1H/1/acqu
- FIDJOC13.09.21/FID/ALDEIDI/8c/1H/1/acqus
- FIDJOC13.09.21/FID/ALDEIDI/8c/1H/1/audita.txt
- FIDJOC13.09.21/FID/ALDEIDI/8c/1H/1/fid
- FIDJOC13.09.21/FID/ALDEIDI/8c/1H/1/format.temp
- FIDJOC13.09.21/FID/ALDEIDI/8c/1H/1/pdata/
- FIDJOC13.09.21/FID/ALDEIDI/8c/1H/1/pdata/1/
- FIDJOC13.09.21/FID/ALDEIDI/8c/1H/1/pdata/1/1i
- FIDJOC13.09.21/FID/ALDEIDI/8c/1H/1/pdata/1/1r
- FIDJOC13.09.21/FID/ALDEIDI/8c/1H/1/pdata/1/auditp.txt
- FIDJOC13.09.21/FID/ALDEIDI/8c/1H/1/pdata/1/integrals.txt
- FIDJOC13.09.21/FID/ALDEIDI/8c/1H/1/pdata/1/intrng
- FIDJOC13.09.21/FID/ALDEIDI/8c/1H/1/pdata/1/outd
- FIDJOC13.09.21/FID/ALDEIDI/8c/1H/1/pdata/1/peak.txt
- FIDJOC13.09.21/FID/ALDEIDI/8c/1H/1/pdata/1/peakrng
- FIDJOC13.09.21/FID/ALDEIDI/8c/1H/1/pdata/1/peaks
- FIDJOC13.09.21/FID/ALDEIDI/8c/1H/1/pdata/1/proc
- FIDJOC13.09.21/FID/ALDEIDI/8c/1H/1/pdata/1/procs
- FIDJOC13.09.21/FID/ALDEIDI/8c/1H/1/pdata/1/title
- FIDJOC13.09.21/FID/ALDEIDI/8c/1H/1/pulseprogram
- FIDJOC13.09.21/FID/ALDEIDI/8c/1H/1/scon
- FIDJOC13.09.21/FID/ALDEIDI/8c/1H/1/uxnmr.par
- FIDJOC13.09.21/FID/ALDEIDI/8d/
- FIDJOC13.09.21/FID/ALDEIDI/8d/13C/
- FIDJOC13.09.21/FID/ALDEIDI/8d/13C/2/
- FIDJOC13.09.21/FID/ALDEIDI/8d/13C/2/acqu
- FIDJOC13.09.21/FID/ALDEIDI/8d/13C/2/acqus
- FIDJOC13.09.21/FID/ALDEIDI/8d/13C/2/audita.txt
- FIDJOC13.09.21/FID/ALDEIDI/8d/13C/2/cpdprg2
- FIDJOC13.09.21/FID/ALDEIDI/8d/13C/2/fid
- FIDJOC13.09.21/FID/ALDEIDI/8d/13C/2/format.temp
- FIDJOC13.09.21/FID/ALDEIDI/8d/13C/2/pdata/
- FIDJOC13.09.21/FID/ALDEIDI/8d/13C/2/pdata/1/
- FIDJOC13.09.21/FID/ALDEIDI/8d/13C/2/pdata/1/1i
- FIDJOC13.09.21/FID/ALDEIDI/8d/13C/2/pdata/1/1r
- FIDJOC13.09.21/FID/ALDEIDI/8d/13C/2/pdata/1/auditp.txt
- FIDJOC13.09.21/FID/ALDEIDI/8d/13C/2/pdata/1/outd
- FIDJOC13.09.21/FID/ALDEIDI/8d/13C/2/pdata/1/parm.txt
- FIDJOC13.09.21/FID/ALDEIDI/8d/13C/2/pdata/1/peaklist.xml
- FIDJOC13.09.21/FID/ALDEIDI/8d/13C/2/pdata/1/peakrng
- FIDJOC13.09.21/FID/ALDEIDI/8d/13C/2/pdata/1/peaks
- FIDJOC13.09.21/FID/ALDEIDI/8d/13C/2/pdata/1/proc
- FIDJOC13.09.21/FID/ALDEIDI/8d/13C/2/pdata/1/procs
- FIDJOC13.09.21/FID/ALDEIDI/8d/13C/2/pdata/1/title
- FIDJOC13.09.21/FID/ALDEIDI/8d/13C/2/pulseprogram
- FIDJOC13.09.21/FID/ALDEIDI/8d/13C/2/scon2
- FIDJOC13.09.21/FID/ALDEIDI/8d/13C/2/uxnmr.par
- FIDJOC13.09.21/FID/ALDEIDI/8d/1H/
- FIDJOC13.09.21/FID/ALDEIDI/8d/1H/3/
- FIDJOC13.09.21/FID/ALDEIDI/8d/1H/3/acqu
- FIDJOC13.09.21/FID/ALDEIDI/8d/1H/3/acqus
- FIDJOC13.09.21/FID/ALDEIDI/8d/1H/3/audita.txt
- FIDJOC13.09.21/FID/ALDEIDI/8d/1H/3/fid
- FIDJOC13.09.21/FID/ALDEIDI/8d/1H/3/format.temp
- FIDJOC13.09.21/FID/ALDEIDI/8d/1H/3/pdata/
- FIDJOC13.09.21/FID/ALDEIDI/8d/1H/3/pdata/1/
- FIDJOC13.09.21/FID/ALDEIDI/8d/1H/3/pdata/1/1i
- FIDJOC13.09.21/FID/ALDEIDI/8d/1H/3/pdata/1/1r
- FIDJOC13.09.21/FID/ALDEIDI/8d/1H/3/pdata/1/auditp.txt
- FIDJOC13.09.21/FID/ALDEIDI/8d/1H/3/pdata/1/integrals.txt
- FIDJOC13.09.21/FID/ALDEIDI/8d/1H/3/pdata/1/intrng
- FIDJOC13.09.21/FID/ALDEIDI/8d/1H/3/pdata/1/outd
- FIDJOC13.09.21/FID/ALDEIDI/8d/1H/3/pdata/1/peak.txt
- FIDJOC13.09.21/FID/ALDEIDI/8d/1H/3/pdata/1/peakrng
- FIDJOC13.09.21/FID/ALDEIDI/8d/1H/3/pdata/1/peaks
- FIDJOC13.09.21/FID/ALDEIDI/8d/1H/3/pdata/1/proc
- FIDJOC13.09.21/FID/ALDEIDI/8d/1H/3/pdata/1/procs
- FIDJOC13.09.21/FID/ALDEIDI/8d/1H/3/pdata/1/title
- FIDJOC13.09.21/FID/ALDEIDI/8d/1H/3/pulseprogram
- FIDJOC13.09.21/FID/ALDEIDI/8d/1H/3/scon
- FIDJOC13.09.21/FID/ALDEIDI/8d/1H/3/uxnmr.par
- FIDJOC13.09.21/FID/ALDEIDI/8e/
- FIDJOC13.09.21/FID/ALDEIDI/8e/13C/
- FIDJOC13.09.21/FID/ALDEIDI/8e/13C/4/
- FIDJOC13.09.21/FID/ALDEIDI/8e/13C/4/acqu
- FIDJOC13.09.21/FID/ALDEIDI/8e/13C/4/acqus
- FIDJOC13.09.21/FID/ALDEIDI/8e/13C/4/audita.txt
- FIDJOC13.09.21/FID/ALDEIDI/8e/13C/4/cpdprg2
- FIDJOC13.09.21/FID/ALDEIDI/8e/13C/4/fid
- FIDJOC13.09.21/FID/ALDEIDI/8e/13C/4/format.temp
- FIDJOC13.09.21/FID/ALDEIDI/8e/13C/4/pdata/
- FIDJOC13.09.21/FID/ALDEIDI/8e/13C/4/pdata/1/
- FIDJOC13.09.21/FID/ALDEIDI/8e/13C/4/pdata/1/1i
- FIDJOC13.09.21/FID/ALDEIDI/8e/13C/4/pdata/1/1r
- FIDJOC13.09.21/FID/ALDEIDI/8e/13C/4/pdata/1/auditp.txt
- FIDJOC13.09.21/FID/ALDEIDI/8e/13C/4/pdata/1/outd
- FIDJOC13.09.21/FID/ALDEIDI/8e/13C/4/pdata/1/peaklist.xml
- FIDJOC13.09.21/FID/ALDEIDI/8e/13C/4/pdata/1/peakrng
- FIDJOC13.09.21/FID/ALDEIDI/8e/13C/4/pdata/1/peaks
- FIDJOC13.09.21/FID/ALDEIDI/8e/13C/4/pdata/1/proc
- FIDJOC13.09.21/FID/ALDEIDI/8e/13C/4/pdata/1/procs
- FIDJOC13.09.21/FID/ALDEIDI/8e/13C/4/pdata/1/title
- FIDJOC13.09.21/FID/ALDEIDI/8e/13C/4/pulseprogram
- FIDJOC13.09.21/FID/ALDEIDI/8e/13C/4/scon2
- FIDJOC13.09.21/FID/ALDEIDI/8e/13C/4/uxnmr.par
- FIDJOC13.09.21/FID/ALDEIDI/8e/1H/
- FIDJOC13.09.21/FID/ALDEIDI/8e/1H/1/
- FIDJOC13.09.21/FID/ALDEIDI/8e/1H/1/acqu
- FIDJOC13.09.21/FID/ALDEIDI/8e/1H/1/acqus
- FIDJOC13.09.21/FID/ALDEIDI/8e/1H/1/audita.txt
- FIDJOC13.09.21/FID/ALDEIDI/8e/1H/1/fid
- FIDJOC13.09.21/FID/ALDEIDI/8e/1H/1/format.temp
- FIDJOC13.09.21/FID/ALDEIDI/8e/1H/1/pdata/
- FIDJOC13.09.21/FID/ALDEIDI/8e/1H/1/pdata/1/
- FIDJOC13.09.21/FID/ALDEIDI/8e/1H/1/pdata/1/1i
- FIDJOC13.09.21/FID/ALDEIDI/8e/1H/1/pdata/1/1r
- FIDJOC13.09.21/FID/ALDEIDI/8e/1H/1/pdata/1/auditp.txt
- FIDJOC13.09.21/FID/ALDEIDI/8e/1H/1/pdata/1/integrals.txt
- FIDJOC13.09.21/FID/ALDEIDI/8e/1H/1/pdata/1/intrng
- FIDJOC13.09.21/FID/ALDEIDI/8e/1H/1/pdata/1/outd
- FIDJOC13.09.21/FID/ALDEIDI/8e/1H/1/pdata/1/peaklist.xml
- FIDJOC13.09.21/FID/ALDEIDI/8e/1H/1/pdata/1/peakrng
- FIDJOC13.09.21/FID/ALDEIDI/8e/1H/1/pdata/1/peaks
- FIDJOC13.09.21/FID/ALDEIDI/8e/1H/1/pdata/1/proc
- FIDJOC13.09.21/FID/ALDEIDI/8e/1H/1/pdata/1/procs
- FIDJOC13.09.21/FID/ALDEIDI/8e/1H/1/pdata/1/title
- FIDJOC13.09.21/FID/ALDEIDI/8e/1H/1/pulseprogram
- FIDJOC13.09.21/FID/ALDEIDI/8e/1H/1/scon2
- FIDJOC13.09.21/FID/ALDEIDI/8e/1H/1/uxnmr.par
- FIDJOC13.09.21/FID/ALDEIDI/8f/
- FIDJOC13.09.21/FID/ALDEIDI/8f/13C/
- FIDJOC13.09.21/FID/ALDEIDI/8f/13C/2/
- FIDJOC13.09.21/FID/ALDEIDI/8f/13C/2/acqu
- FIDJOC13.09.21/FID/ALDEIDI/8f/13C/2/acqus
- FIDJOC13.09.21/FID/ALDEIDI/8f/13C/2/audita.txt
- FIDJOC13.09.21/FID/ALDEIDI/8f/13C/2/cpdprg2
- FIDJOC13.09.21/FID/ALDEIDI/8f/13C/2/fid
- FIDJOC13.09.21/FID/ALDEIDI/8f/13C/2/format.temp
- FIDJOC13.09.21/FID/ALDEIDI/8f/13C/2/pdata/
- FIDJOC13.09.21/FID/ALDEIDI/8f/13C/2/pdata/1/
- FIDJOC13.09.21/FID/ALDEIDI/8f/13C/2/pdata/1/1i
- FIDJOC13.09.21/FID/ALDEIDI/8f/13C/2/pdata/1/1r
- FIDJOC13.09.21/FID/ALDEIDI/8f/13C/2/pdata/1/auditp.txt
- FIDJOC13.09.21/FID/ALDEIDI/8f/13C/2/pdata/1/outd
- FIDJOC13.09.21/FID/ALDEIDI/8f/13C/2/pdata/1/peak.txt
- FIDJOC13.09.21/FID/ALDEIDI/8f/13C/2/pdata/1/peakrng
- FIDJOC13.09.21/FID/ALDEIDI/8f/13C/2/pdata/1/peaks
- FIDJOC13.09.21/FID/ALDEIDI/8f/13C/2/pdata/1/proc
- FIDJOC13.09.21/FID/ALDEIDI/8f/13C/2/pdata/1/procs
- FIDJOC13.09.21/FID/ALDEIDI/8f/13C/2/pdata/1/title
- FIDJOC13.09.21/FID/ALDEIDI/8f/13C/2/pulseprogram
- FIDJOC13.09.21/FID/ALDEIDI/8f/13C/2/scon
- FIDJOC13.09.21/FID/ALDEIDI/8f/13C/2/uxnmr.par
- FIDJOC13.09.21/FID/ALDEIDI/8f/1H/
- FIDJOC13.09.21/FID/ALDEIDI/8f/1H/2/
- FIDJOC13.09.21/FID/ALDEIDI/8f/1H/2/acqu
- FIDJOC13.09.21/FID/ALDEIDI/8f/1H/2/acqus
- FIDJOC13.09.21/FID/ALDEIDI/8f/1H/2/audita.txt
- FIDJOC13.09.21/FID/ALDEIDI/8f/1H/2/fid
- FIDJOC13.09.21/FID/ALDEIDI/8f/1H/2/format.temp
- FIDJOC13.09.21/FID/ALDEIDI/8f/1H/2/pdata/
- FIDJOC13.09.21/FID/ALDEIDI/8f/1H/2/pdata/1/
- FIDJOC13.09.21/FID/ALDEIDI/8f/1H/2/pdata/1/1i
- FIDJOC13.09.21/FID/ALDEIDI/8f/1H/2/pdata/1/1r
- FIDJOC13.09.21/FID/ALDEIDI/8f/1H/2/pdata/1/auditp.txt
- FIDJOC13.09.21/FID/ALDEIDI/8f/1H/2/pdata/1/outd
- FIDJOC13.09.21/FID/ALDEIDI/8f/1H/2/pdata/1/proc
- FIDJOC13.09.21/FID/ALDEIDI/8f/1H/2/pdata/1/procs
- FIDJOC13.09.21/FID/ALDEIDI/8f/1H/2/pdata/1/title
- FIDJOC13.09.21/FID/ALDEIDI/8f/1H/2/pulseprogram
- FIDJOC13.09.21/FID/ALDEIDI/8f/1H/2/scon
- FIDJOC13.09.21/FID/ALDEIDI/8f/1H/2/uxnmr.par
- FIDJOC13.09.21/FID/ALDEIDI/8g/
- FIDJOC13.09.21/FID/ALDEIDI/8g/13C/
- FIDJOC13.09.21/FID/ALDEIDI/8g/13C/5/
- FIDJOC13.09.21/FID/ALDEIDI/8g/13C/5/acqu
- FIDJOC13.09.21/FID/ALDEIDI/8g/13C/5/acqus
- FIDJOC13.09.21/FID/ALDEIDI/8g/13C/5/audita.txt
- FIDJOC13.09.21/FID/ALDEIDI/8g/13C/5/cpdprg2
- FIDJOC13.09.21/FID/ALDEIDI/8g/13C/5/fid
- FIDJOC13.09.21/FID/ALDEIDI/8g/13C/5/format.temp
- FIDJOC13.09.21/FID/ALDEIDI/8g/13C/5/pdata/
- FIDJOC13.09.21/FID/ALDEIDI/8g/13C/5/pdata/1/
- FIDJOC13.09.21/FID/ALDEIDI/8g/13C/5/pdata/1/1i
- FIDJOC13.09.21/FID/ALDEIDI/8g/13C/5/pdata/1/1r
- FIDJOC13.09.21/FID/ALDEIDI/8g/13C/5/pdata/1/auditp.txt
- FIDJOC13.09.21/FID/ALDEIDI/8g/13C/5/pdata/1/outd
- FIDJOC13.09.21/FID/ALDEIDI/8g/13C/5/pdata/1/peak.txt
- FIDJOC13.09.21/FID/ALDEIDI/8g/13C/5/pdata/1/peakrng
- FIDJOC13.09.21/FID/ALDEIDI/8g/13C/5/pdata/1/peaks
- FIDJOC13.09.21/FID/ALDEIDI/8g/13C/5/pdata/1/proc
- FIDJOC13.09.21/FID/ALDEIDI/8g/13C/5/pdata/1/procs
- FIDJOC13.09.21/FID/ALDEIDI/8g/13C/5/pdata/1/title
- FIDJOC13.09.21/FID/ALDEIDI/8g/13C/5/pulseprogram
- FIDJOC13.09.21/FID/ALDEIDI/8g/13C/5/scon
- FIDJOC13.09.21/FID/ALDEIDI/8g/13C/5/uxnmr.par
- FIDJOC13.09.21/FID/ALDEIDI/8g/1H/
- FIDJOC13.09.21/FID/ALDEIDI/8g/1H/AMA 410/
- FIDJOC13.09.21/FID/ALDEIDI/8g/1H/AMA 410/1/
- FIDJOC13.09.21/FID/ALDEIDI/8g/1H/AMA 410/1/acqu
- FIDJOC13.09.21/FID/ALDEIDI/8g/1H/AMA 410/1/acqus
- FIDJOC13.09.21/FID/ALDEIDI/8g/1H/AMA 410/1/audita.txt
- FIDJOC13.09.21/FID/ALDEIDI/8g/1H/AMA 410/1/fid
- FIDJOC13.09.21/FID/ALDEIDI/8g/1H/AMA 410/1/format.temp
- FIDJOC13.09.21/FID/ALDEIDI/8g/1H/AMA 410/1/pdata/
- FIDJOC13.09.21/FID/ALDEIDI/8g/1H/AMA 410/1/pdata/1/
- FIDJOC13.09.21/FID/ALDEIDI/8g/1H/AMA 410/1/pdata/1/1i
- FIDJOC13.09.21/FID/ALDEIDI/8g/1H/AMA 410/1/pdata/1/1r
- FIDJOC13.09.21/FID/ALDEIDI/8g/1H/AMA 410/1/pdata/1/auditp.txt
[truncated: 693 more entries]
