# Supplementary material for: Base-Promoted Cascade Reactions for the Synthesis of 3,3-Dialkylated Isoindolin-1-ones and 3-Methyleneisoindolin-1-ones
Source: J Org Chem. 2021 Oct 6;86(21):15128–38. doi: 10.1021/acs.joc.1c01794 (PMC8576826; doi:10.1021/acs.joc.1c01794)
Supplement: Supplementary file 1 — jo1c01794_si_001.zip [file jo1c01794_si_001.zip › FIDJOC13.09.21/FID/ALDEIDI/8a/1H/3/pdata/1/assocs]

##TITLE= Parameter file, Bruker DataServer ($Id: ParamWrapper.c,v 1.57 2005/01/28 14:38:04 prs Exp $)
##JCAMPDX= 5.0
##DATATYPE= Parameter Values
##ORIGIN= Bruker BioSpin GmbH
##$MULTDISP= C:/Bruker/TOPSPIN/data/AntonioM/nmr/AMA405/2/pdata/1
##OWNER= Patrizia
##END=
