# Supplementary material for: Base-Promoted Cascade Reactions for the Synthesis of 3,3-Dialkylated Isoindolin-1-ones and 3-Methyleneisoindolin-1-ones
Source: J Org Chem. 2021 Oct 6;86(21):15128–38. doi: 10.1021/acs.joc.1c01794 (PMC8576826; doi:10.1021/acs.joc.1c01794)
Supplement: Supplementary file 1 — jo1c01794_si_001.zip [file jo1c01794_si_001.zip › FIDJOC13.09.21/FID/ALDEIDI/8a/1H/3/pdata/1/auditp.txt]

##TITLE= Audit trail, TOPSPIN		Version 1.3
##JCAMPDX= 5.01
##ORIGIN= Bruker BioSpin GmbH
##OWNER= Patrizia
$$ C:/Bruker/TOPSPIN/data/AntonioM/nmr/AMA405/3/pdata/1/auditp.txt
##AUDIT TRAIL=  $$ (NUMBER, WHEN, WHO, WHERE, VERSION, WHAT)
(   1,<2020-11-30 13:58:42.703 +0100>,<Patrizia>,<NMR-400>,<TOPSPIN 1.3>,
      <created by zg, POWCHK disabled, PULCHK disabled
       terminated by command 'halt'
       configuration hash MD5:
       0B 26 69 66 EC 55 5C 6C 38 DB FF 5D 17 46 61 7D
       data hash MD5: 16K
       13 14 DF DC 14 35 CF 60 F6 AA 45 00 CB E9 F6 B7>)
(   2,<2020-11-30 13:58:48.453 +0100>,<Patrizia>,<NMR-400>,<TOPSPIN 1.3>,
      <Start of raw data processing
       fp BC_mod = 2 FT_mod = 6 PKNL = 1 PHC0 = 300.4753 PHC1 = -6.660769 SI = 64K 
       data hash MD5: 64K
       8D CE 1F 2D 16 1F 20 FC C7 92 40 36 59 E4 9B 57>)
(   3,<2020-11-30 13:58:50.250 +0100>,<Patrizia>,<NMR-400>,<TOPSPIN 1.3>,
      <apk 
       data hash MD5: 64K
       76 08 8A 96 64 E0 13 6A 5B C9 68 DC E3 BA F1 88>)
##END=

$$ hash MD5
$$ 2C 4E 1D B0 8A 3D 26 39 C4 F0 33 ED 4C 73 68 6D
