# Supplementary material for: Base-Promoted Cascade Reactions for the Synthesis of 3,3-Dialkylated Isoindolin-1-ones and 3-Methyleneisoindolin-1-ones
Source: J Org Chem. 2021 Oct 6;86(21):15128–38. doi: 10.1021/acs.joc.1c01794 (PMC8576826; doi:10.1021/acs.joc.1c01794)
Supplement: Supplementary file 1 — jo1c01794_si_001.zip [file jo1c01794_si_001.zip › FIDJOC13.09.21/FID/ALDEIDI/8b/13C/3/pdata/1/auditp.txt]

##TITLE= Audit trail, TOPSPIN		Version 2.1
##JCAMPDX= 5.01
##ORIGIN= Bruker BioSpin GmbH
##OWNER= nmr
$$ /opt/topspin2.1pl8/data/AntonioM/nmr/AMA 394/3/pdata/1/auditp.txt
##AUDIT TRAIL=  $$ (NUMBER, WHEN, WHO, WHERE, PROCESS, VERSION, WHAT)
(   1,<2020-09-04 09:21:05.054 +0200>,<nmr>,<NMR-300>,<go>,<TOPSPIN 2.1>,
      <created by zg
	started at 2020-09-02 17:11:03.054 +0200,
	POWCHK enabled, PULCHK disabled,
       terminated by command 'halt'
       configuration hash MD5:
       33 6D 8A 04 B2 D9 79 74 EE B3 78 18 19 D1 18 F2
       data hash MD5: 32K
       87 35 94 C0 96 A1 5F AD 8E 4A 1A E3 91 DB 92 E3>)
(   2,<2020-09-04 09:21:08.388 +0200>,<nmr>,<NMR-300>,<proc1d>,<TOPSPIN 2.1>,
      <Start of raw data processing
       efp BC_mod = 2 LB = 4 FT_mod = 6 PKNL = 1 PHC0 = 91.4636 PHC1 = -91.36128 SI = 16K 
       data hash MD5: 16K
       F3 0F 3C AB 6B 12 A3 80 40 B3 93 4E F4 C9 79 30>)
(   3,<2020-09-04 09:21:08.471 +0200>,<nmr>,<NMR-300>,<proc1d>,<TOPSPIN 2.1>,
      <apk 
       data hash MD5: 16K
       6A 55 4C D5 9A 91 09 85 E6 6C 75 1A DF 04 4F 2F>)
##END=

$$ hash MD5
$$ 93 C1 2C 43 20 D0 BA 8B 32 7C 52 ED 3A F9 21 D7
