# Supplementary material for: Base-Promoted Cascade Reactions for the Synthesis of 3,3-Dialkylated Isoindolin-1-ones and 3-Methyleneisoindolin-1-ones
Source: J Org Chem. 2021 Oct 6;86(21):15128–38. doi: 10.1021/acs.joc.1c01794 (PMC8576826; doi:10.1021/acs.joc.1c01794)
Supplement: Supplementary file 1 — jo1c01794_si_001.zip [file jo1c01794_si_001.zip › FIDJOC13.09.21/FID/ALDEIDI/8b/13C/3/pdata/1/integrals.txt]

   Current data set:
   NAME =	AMA 394	EXPNO =	3	PROCNO = 1
   USER =	AntonioM	DU    =	/opt/topspin2.1pl8

   Number   Integrated Region     Integral
