# Supplementary material for: Base-Promoted Cascade Reactions for the Synthesis of 3,3-Dialkylated Isoindolin-1-ones and 3-Methyleneisoindolin-1-ones
Source: J Org Chem. 2021 Oct 6;86(21):15128–38. doi: 10.1021/acs.joc.1c01794 (PMC8576826; doi:10.1021/acs.joc.1c01794)
Supplement: Supplementary file 1 — jo1c01794_si_001.zip [file jo1c01794_si_001.zip › FIDJOC13.09.21/FID/ALDEIDI/8b/13C/3/pdata/1/peaklist.xml]

<?xml version="1.0" encoding="UTF-8"?>
<PeakList>
  <PeakList1D>
    <PeakList1DHeader creator="AntonioM" date="2020-09-02T17:13:38" expNo="3" name="AMA 394" owner="" procNo="1" source="/opt/topspin2.1pl8">
      <PeakPickDetails>F1=190.827ppm, F2=77.474ppm, MI=0.31cm, MAXI=9.89cm, PC=1.400
      </PeakPickDetails>
    </PeakList1DHeader>
    <Peak1D F1="168.3057" intensity="1.28" type="0"/>
    <Peak1D F1="146.1638" intensity="1.33" type="0"/>
    <Peak1D F1="145.4849" intensity="1.57" type="0"/>
    <Peak1D F1="136.319" intensity="1.32" type="0"/>
    <Peak1D F1="134.1091" intensity="4.75" type="0"/>
    <Peak1D F1="133.8262" intensity="2.16" type="0"/>
    <Peak1D F1="132.961" intensity="2.01" type="0"/>
    <Peak1D F1="128.6016" intensity="1.45" type="0"/>
    <Peak1D F1="128.0093" intensity="4.62" type="0"/>
    <Peak1D F1="123.8086" intensity="2.19" type="0"/>
    <Peak1D F1="122.9109" intensity="2.35" type="0"/>
    <Peak1D F1="117.9861" intensity="0.74" type="0"/>
    <Peak1D F1="116.3006" intensity="1.23" type="0"/>
    <Peak1D F1="100.2339" intensity="1.97" type="0"/>
  </PeakList1D>
</PeakList>
