# Supplementary material for: Base-Promoted Cascade Reactions for the Synthesis of 3,3-Dialkylated Isoindolin-1-ones and 3-Methyleneisoindolin-1-ones
Source: J Org Chem. 2021 Oct 6;86(21):15128–38. doi: 10.1021/acs.joc.1c01794 (PMC8576826; doi:10.1021/acs.joc.1c01794)
Supplement: Supplementary file 1 — jo1c01794_si_001.zip [file jo1c01794_si_001.zip › FIDJOC13.09.21/FID/ALDEIDI/8b/1H/1/pdata/1/auditp.txt]

##TITLE= Audit trail, TOPSPIN		Version 1.3
##JCAMPDX= 5.01
##ORIGIN= Bruker BioSpin GmbH
##OWNER= Patrizia
$$ C:/Bruker/TOPSPIN/data/AntonioM/nmr/AMA394/1/pdata/1/auditp.txt
##AUDIT TRAIL=  $$ (NUMBER, WHEN, WHO, WHERE, VERSION, WHAT)
(   1,<2020-06-22 16:34:29.125 +0200>,<Patrizia>,<NMR-400>,<TOPSPIN 1.3>,
      <acquisition in progress>)
(   2,<2020-06-22 16:36:21.546 +0200>,<Patrizia>,<NMR-400>,<TOPSPIN 1.3>,
      <Start of raw data processing
       fp BC_mod = 2 FT_mod = 6 PKNL = 1 PHC0 = -32.86224 PHC1 = 5.875494 SI = 64K 
       data hash MD5: 64K
       3B 70 09 A1 AE 4E 89 90 37 E7 97 D5 60 BA 4B E6>)
(   3,<2020-06-22 16:36:24.984 +0200>,<Patrizia>,<NMR-400>,<TOPSPIN 1.3>,
      <apk 
       data hash MD5: 64K
       A0 68 2B 66 8F CF 3B 4D 57 79 EF 2A F0 65 79 4C>)
##END=

$$ hash MD5
$$ 5D 7A B6 FA 50 66 9A 7B 3E 05 A7 10 54 23 95 C1
