# Supplementary material for: Base-Promoted Cascade Reactions for the Synthesis of 3,3-Dialkylated Isoindolin-1-ones and 3-Methyleneisoindolin-1-ones
Source: J Org Chem. 2021 Oct 6;86(21):15128–38. doi: 10.1021/acs.joc.1c01794 (PMC8576826; doi:10.1021/acs.joc.1c01794)
Supplement: Supplementary file 1 — jo1c01794_si_001.zip [file jo1c01794_si_001.zip › FIDJOC13.09.21/FID/ALDEIDI/8b/1H/1/pdata/1/intrng]

A 1.0 #regions in PPM
# low field   high field  bias        slope
  9.537782330410309  9.31738736022553  -0.0  -0.0  # for region 1
  8.200212856185438  8.04821632502352  -0.0  -0.0  # for region 2
  7.987417712558753  7.820221528280644  -0.0  -0.0  # for region 3
  7.721423783025398  7.584626904979673  -0.0  -0.0  # for region 4
  6.15585951205765  5.988663327779541  -0.0  -0.0  # for region 5
