# Supplementary material for: Base-Promoted Cascade Reactions for the Synthesis of 3,3-Dialkylated Isoindolin-1-ones and 3-Methyleneisoindolin-1-ones
Source: J Org Chem. 2021 Oct 6;86(21):15128–38. doi: 10.1021/acs.joc.1c01794 (PMC8576826; doi:10.1021/acs.joc.1c01794)
Supplement: Supplementary file 1 — jo1c01794_si_001.zip [file jo1c01794_si_001.zip › FIDJOC13.09.21/FID/ALDEIDI/8b/1H/1/pdata/1/outd]

##TITLE= Parameter file, TOPSPIN		Version 1.3
##JCAMPDX= 5.0
##DATATYPE= Parameter Values
##ORIGIN= UXNMR, Bruker Analytische Messtechnik GmbH
##OWNER= root
$$ 2020-06-22 16:35:54.671 +0200  Patrizia@NMR-400
$$ C:/Bruker/TOPSPIN/data/AntonioM/nmr/AMA394/1/pdata/1//outd
##$CURPLOT= <hplj4l>
##$CURPRIN= <$noprint>
##$DFORMAT= <normdp>
##$LAYOUT= <+/stampa con pp.xwp>
##$LFORMAT= <normlp>
##$PFORMAT= <normpl>
##$SURQMSG= 1
##END=
