# Supplementary material for: Base-Promoted Cascade Reactions for the Synthesis of 3,3-Dialkylated Isoindolin-1-ones and 3-Methyleneisoindolin-1-ones
Source: J Org Chem. 2021 Oct 6;86(21):15128–38. doi: 10.1021/acs.joc.1c01794 (PMC8576826; doi:10.1021/acs.joc.1c01794)
Supplement: Supplementary file 1 — jo1c01794_si_001.zip [file jo1c01794_si_001.zip › FIDJOC13.09.21/FID/ALDEIDI/8b/1H/1/pdata/1/peak.txt]

DU=C:/Bruker/TOPSPIN, USER=AntonioM, NAME=AMA394, EXPNO=1, PROCNO=1
F1=10.245ppm, F2=5.806ppm, MI=9.38cm, MAXI=147.63cm, PC=1.000
     #     ADDRESS            FREQUENCY         INTENSITY
                           [Hz]        [PPM]
     1      8705.5     3765.843       9.4115        17.10

     2     15740.0     3249.786       8.1218        50.28

     3     15856.2     3241.257       8.1005        57.32

     4     16692.9     3179.879       7.9471        14.44

     5     16733.3     3176.911       7.9397        16.02

     6     16749.1     3175.737       7.9368        18.27

     7     16791.6     3172.622       7.9290        17.29

     8     16809.6     3171.315       7.9257        19.29

     9     16953.6     3160.739       7.8993        59.19

    10     17070.4     3152.194       7.8779        45.34

    11     17974.1     3085.870       7.7122        32.78

    12     17999.2     3084.053       7.7076        28.19

    13     18034.7     3081.456       7.7011        33.57

    14     18074.0     3078.559       7.6939        35.71

    15     18088.7     3077.469       7.6912        37.51

    16     18400.7     3054.578       7.6340        24.51

    17     18425.8     3052.753       7.6294        17.95

    18     18468.3     3049.616       7.6216        19.73

    19     18487.4     3048.231       7.6181        14.66

    20     18518.5     3045.938       7.6124        15.01

    21     20317.3     2914.004       7.2826        38.82

    22     27024.6     2421.956       6.0529        70.00

    23     51238.2      645.668       1.6136         5.52

    24     53099.2      509.137       1.2724        18.88
