# Supplementary material for: Base-Promoted Cascade Reactions for the Synthesis of 3,3-Dialkylated Isoindolin-1-ones and 3-Methyleneisoindolin-1-ones
Source: J Org Chem. 2021 Oct 6;86(21):15128–38. doi: 10.1021/acs.joc.1c01794 (PMC8576826; doi:10.1021/acs.joc.1c01794)
Supplement: Supplementary file 1 — jo1c01794_si_001.zip [file jo1c01794_si_001.zip › FIDJOC13.09.21/FID/ALDEIDI/8c/13C/2/pdata/1/auditp.txt]

##TITLE= Audit trail, TOPSPIN		Version 2.1
##JCAMPDX= 5.01
##ORIGIN= Bruker BioSpin GmbH
##OWNER= nmr
$$ /opt/topspin2.1pl8/data/AntonioM/nmr/AMA 377/2/pdata/1/auditp.txt
##AUDIT TRAIL=  $$ (NUMBER, WHEN, WHO, WHERE, PROCESS, VERSION, WHAT)
(   1,<2020-07-02 09:08:58.199 +0200>,<nmr>,<NMR-300>,<go>,<TOPSPIN 2.1>,
      <created by zg
	started at 2020-07-01 17:48:02.506 +0200,
	POWCHK enabled, PULCHK disabled,
       terminated by command 'halt'
       configuration hash MD5:
       CE 44 F6 8A 76 F5 F1 3E 65 8E 0A 60 E3 59 EF E2
       data hash MD5: 32K
       BC FB B1 C6 BE 3C 7D B7 28 79 A3 6E 67 B6 49 8B>)
(   2,<2020-07-02 09:09:35.153 +0200>,<nmr>,<NMR-300>,<proc1d>,<TOPSPIN 2.1>,
      <Start of raw data processing
       efp BC_mod = 2 LB = 4 FT_mod = 6 PKNL = 1 PHC0 = -0.6873584 PHC1 = -95.24947 SI = 16K 
       data hash MD5: 16K
       CD C1 1B 8B 8C 8E 03 66 08 83 FC 11 6F 74 D2 F0>)
(   3,<2020-07-02 09:09:37.833 +0200>,<nmr>,<NMR-300>,<proc1d>,<TOPSPIN 2.1>,
      <apk 
       data hash MD5: 16K
       E2 AE BF 33 0C C3 C4 C0 24 83 A2 4B D9 76 01 BD>)
##END=

$$ hash MD5
$$ 63 06 CF DA 26 F6 7D BC 55 C6 E5 8C 60 6E E0 D6
