# Supplementary material for: Base-Promoted Cascade Reactions for the Synthesis of 3,3-Dialkylated Isoindolin-1-ones and 3-Methyleneisoindolin-1-ones
Source: J Org Chem. 2021 Oct 6;86(21):15128–38. doi: 10.1021/acs.joc.1c01794 (PMC8576826; doi:10.1021/acs.joc.1c01794)
Supplement: Supplementary file 1 — jo1c01794_si_001.zip [file jo1c01794_si_001.zip › FIDJOC13.09.21/FID/ALDEIDI/8c/13C/2/pdata/1/peaklist.xml]

<?xml version="1.0" encoding="UTF-8"?>
<PeakList>
  <PeakList1D>
    <PeakList1DHeader creator="AntonioM" date="2020-07-02T09:08:45" expNo="2" name="AMA 377" owner="" procNo="1" source="/opt/topspin2.1pl8">
      <PeakPickDetails>F1=173.258ppm, F2=76.758ppm, MI=0.18cm, MAXI=6.69cm, PC=1.400
      </PeakPickDetails>
    </PeakList1DHeader>
    <Peak1D F1="168.3162" intensity="1.02" type="0"/>
    <Peak1D F1="150.6196" intensity="1.02" type="0"/>
    <Peak1D F1="147.518" intensity="1.07" type="0"/>
    <Peak1D F1="145.6622" intensity="1.15" type="0"/>
    <Peak1D F1="136.3199" intensity="1.0" type="0"/>
    <Peak1D F1="133.8616" intensity="1.84" type="0"/>
    <Peak1D F1="133.0148" intensity="1.72" type="0"/>
    <Peak1D F1="128.9037" intensity="3.94" type="0"/>
    <Peak1D F1="128.5879" intensity="1.06" type="0"/>
    <Peak1D F1="125.2368" intensity="3.91" type="0"/>
    <Peak1D F1="123.8265" intensity="1.83" type="0"/>
    <Peak1D F1="122.9488" intensity="1.81" type="0"/>
    <Peak1D F1="100.099" intensity="1.86" type="0"/>
    <Peak1D F1="79.5121" intensity="0.25" type="0"/>
  </PeakList1D>
  <PeakList1D>
    <PeakList1DHeader creator="AntonioM" date="2020-07-02T09:08:45" expNo="2" name="AMA 377" owner="" procNo="1" source="/opt/topspin2.1pl8">
      <PeakPickDetails>F1=55.985ppm, F2=25.930ppm, MI=11.71cm, MAXI=38.87cm, PC=1.400
      </PeakPickDetails>
    </PeakList1DHeader>
    <Peak1D F1="40.1455" intensity="21.7" type="0"/>
    <Peak1D F1="39.8674" intensity="25.0" type="0"/>
    <Peak1D F1="39.5895" intensity="21.02" type="0"/>
  </PeakList1D>
</PeakList>
