# Supplementary material for: Base-Promoted Cascade Reactions for the Synthesis of 3,3-Dialkylated Isoindolin-1-ones and 3-Methyleneisoindolin-1-ones
Source: J Org Chem. 2021 Oct 6;86(21):15128–38. doi: 10.1021/acs.joc.1c01794 (PMC8576826; doi:10.1021/acs.joc.1c01794)
Supplement: Supplementary file 1 — jo1c01794_si_001.zip [file jo1c01794_si_001.zip › FIDJOC13.09.21/FID/ALDEIDI/8c/1H/1/pdata/1/auditp.txt]

##TITLE= Audit trail, TOPSPIN		Version 1.3
##JCAMPDX= 5.01
##ORIGIN= Bruker BioSpin GmbH
##OWNER= Patrizia
$$ C:/Bruker/TOPSPIN/data/AntonioM/nmr/AMA435/1/pdata/1/auditp.txt
##AUDIT TRAIL=  $$ (NUMBER, WHEN, WHO, WHERE, VERSION, WHAT)
(   1,<2020-11-30 13:49:09.031 +0100>,<Patrizia>,<NMR-400>,<TOPSPIN 1.3>,
      <acquisition in progress>)
(   2,<2020-11-30 13:50:30.703 +0100>,<Patrizia>,<NMR-400>,<TOPSPIN 1.3>,
      <Start of raw data processing
       fp BC_mod = 2 FT_mod = 6 PKNL = 1 PHC0 = 330.3165 PHC1 = -1.05547 SI = 64K 
       data hash MD5: 64K
       99 6A 46 F1 D1 F2 AF 1C 1E CA 62 E9 14 04 F9 F0>)
(   3,<2020-11-30 13:50:32.265 +0100>,<Patrizia>,<NMR-400>,<TOPSPIN 1.3>,
      <apk 
       data hash MD5: 64K
       C9 99 FF EF E2 00 8B 5B 20 1C AC 50 A1 B4 BD 06>)
##END=

$$ hash MD5
$$ 5F 41 33 EB 1B F7 D1 45 95 25 58 D8 65 EA 68 03
