# Supplementary material for: Base-Promoted Cascade Reactions for the Synthesis of 3,3-Dialkylated Isoindolin-1-ones and 3-Methyleneisoindolin-1-ones
Source: J Org Chem. 2021 Oct 6;86(21):15128–38. doi: 10.1021/acs.joc.1c01794 (PMC8576826; doi:10.1021/acs.joc.1c01794)
Supplement: Supplementary file 1 — jo1c01794_si_001.zip [file jo1c01794_si_001.zip › FIDJOC13.09.21/FID/ALDEIDI/8c/1H/1/pdata/1/integrals.txt]

   Current data set:
   NAME =	AMA435	EXPNO =	1	PROCNO = 1
   USER =	AntonioM	DU    =	C:/Bruker/TOPSPIN

   Number   Integrated Region     Integral
     1      9.560      9.341         0.93826
     2      8.520      8.369         1.72409
     3      8.256      8.098         1.89442
     4      7.993      7.887         0.85299
     5      7.752      7.661         1.84497
     6      7.661      7.571         1.03192
     7      6.132      5.989         1.00000
