# Supplementary material for: Base-Promoted Cascade Reactions for the Synthesis of 3,3-Dialkylated Isoindolin-1-ones and 3-Methyleneisoindolin-1-ones
Source: J Org Chem. 2021 Oct 6;86(21):15128–38. doi: 10.1021/acs.joc.1c01794 (PMC8576826; doi:10.1021/acs.joc.1c01794)
Supplement: Supplementary file 1 — jo1c01794_si_001.zip [file jo1c01794_si_001.zip › FIDJOC13.09.21/FID/ALDEIDI/8c/1H/1/pdata/1/intrng]

A 1.0 #regions in PPM
# low field   high field  bias        slope
  9.55952879336401  9.341068324484926  -0.0  -0.0  # for region 1
  8.519958286284234  8.369295893953833  -0.0  -0.0  # for region 2
  8.256299099706032  8.098103587759109  -0.0  -0.0  # for region 3
  7.992639913127828  7.887176238496546  -0.0  -0.0  # for region 4
  7.751580085399184  7.661182650000943  -0.0  -0.0  # for region 5
  7.661182650000943  7.570785214602703  -0.0  -0.0  # for region 6
  6.1319593678473625  5.988830095133481  -0.0  -0.0  # for region 7
