# Supplementary material for: Base-Promoted Cascade Reactions for the Synthesis of 3,3-Dialkylated Isoindolin-1-ones and 3-Methyleneisoindolin-1-ones
Source: J Org Chem. 2021 Oct 6;86(21):15128–38. doi: 10.1021/acs.joc.1c01794 (PMC8576826; doi:10.1021/acs.joc.1c01794)
Supplement: Supplementary file 1 — jo1c01794_si_001.zip [file jo1c01794_si_001.zip › FIDJOC13.09.21/FID/ALDEIDI/8c/1H/1/pdata/1/peak.txt]

DU=C:/Bruker/TOPSPIN, USER=AntonioM, NAME=AMA435, EXPNO=1, PROCNO=1
F1=9.718ppm, F2=5.966ppm, MI=3.92cm, MAXI=76.04cm, PC=1.000
     #     ADDRESS            FREQUENCY         INTENSITY
                           [Hz]        [PPM]
     1      8687.0     3767.198       9.4149        13.01

     2     14005.6     3376.999       8.4398        42.25

     3     14125.0     3368.250       8.4179        50.84

     4     15325.0     3280.209       8.1979        55.17

     5     15444.4     3271.482       8.1760        45.81

     6     16664.0     3181.982       7.9524        12.84

     7     16712.6     3178.443       7.9435        14.30

     8     16777.5     3173.676       7.9316        17.35

     9     17876.5     3093.057       7.7301         5.12

    10     17966.0     3086.499       7.7137        30.44

    11     18016.1     3082.809       7.7045        28.14

    12     18066.3     3079.113       7.6953        34.87

    13     18158.0     3072.408       7.6785         6.37

    14     18340.1     3059.051       7.6451         4.23

    15     18388.1     3055.507       7.6363        23.40

    16     18453.6     3050.712       7.6243        15.32

    17     18500.5     3047.258       7.6157        13.06

    18     20323.9     2913.495       7.2814        70.00

    19     26952.0     2427.274       6.0662        67.84
