# Supplementary material for: Base-Promoted Cascade Reactions for the Synthesis of 3,3-Dialkylated Isoindolin-1-ones and 3-Methyleneisoindolin-1-ones
Source: J Org Chem. 2021 Oct 6;86(21):15128–38. doi: 10.1021/acs.joc.1c01794 (PMC8576826; doi:10.1021/acs.joc.1c01794)
Supplement: Supplementary file 1 — jo1c01794_si_001.zip [file jo1c01794_si_001.zip › FIDJOC13.09.21/FID/ALDEIDI/8d/13C/2/audita.txt]

##TITLE= Audit trail, TOPSPIN		Version 2.1
##JCAMPDX= 5.01
##ORIGIN= Bruker BioSpin GmbH
##OWNER= nmr
$$ /opt/topspin2.1pl8/data/AntonioM/nmr/AMA 395/2/audita.txt
##AUDIT TRAIL=  $$ (NUMBER, WHEN, WHO, WHERE, PROCESS, VERSION, WHAT)
(   1,<2020-09-04 16:13:41.655 +0200>,<nmr>,<NMR-300>,<go>,<TOPSPIN 2.1>,
      <created by zg
	started at 2020-09-04 14:31:14.398 +0200,
	POWCHK enabled, PULCHK disabled,
       terminated by command 'halt'
       configuration hash MD5:
       33 6D 8A 04 B2 D9 79 74 EE B3 78 18 19 D1 18 F2
       data hash MD5: 32K
       23 1D A6 79 56 3B 0F 73 69 EA 9A 7C 77 D1 B4 0B>)
##END=

$$ hash MD5
$$ 5B 42 F8 BD EC BE 98 FE A0 20 FA 53 83 AD 39 17
