# Supplementary material for: Base-Promoted Cascade Reactions for the Synthesis of 3,3-Dialkylated Isoindolin-1-ones and 3-Methyleneisoindolin-1-ones
Source: J Org Chem. 2021 Oct 6;86(21):15128–38. doi: 10.1021/acs.joc.1c01794 (PMC8576826; doi:10.1021/acs.joc.1c01794)
Supplement: Supplementary file 1 — jo1c01794_si_001.zip [file jo1c01794_si_001.zip › FIDJOC13.09.21/FID/ALDEIDI/8d/13C/2/pdata/1/auditp.txt]

##TITLE= Audit trail, TOPSPIN		Version 2.1
##JCAMPDX= 5.01
##ORIGIN= Bruker BioSpin GmbH
##OWNER= nmr
$$ /opt/topspin2.1pl8/data/AntonioM/nmr/AMA 395/2/pdata/1/auditp.txt
##AUDIT TRAIL=  $$ (NUMBER, WHEN, WHO, WHERE, PROCESS, VERSION, WHAT)
(   1,<2020-09-04 16:13:41.655 +0200>,<nmr>,<NMR-300>,<go>,<TOPSPIN 2.1>,
      <created by zg
	started at 2020-09-04 14:31:14.398 +0200,
	POWCHK enabled, PULCHK disabled,
       terminated by command 'halt'
       configuration hash MD5:
       33 6D 8A 04 B2 D9 79 74 EE B3 78 18 19 D1 18 F2
       data hash MD5: 32K
       23 1D A6 79 56 3B 0F 73 69 EA 9A 7C 77 D1 B4 0B>)
(   2,<2020-09-04 16:13:48.553 +0200>,<nmr>,<NMR-300>,<proc1d>,<TOPSPIN 2.1>,
      <Start of raw data processing
       efp BC_mod = 2 LB = 4 FT_mod = 6 PKNL = 1 PHC0 = 141.5747 PHC1 = -127.4344 SI = 16K 
       data hash MD5: 16K
       C7 CA EC DA 53 04 50 11 6D 4F 16 2C F4 ED 97 E4>)
(   3,<2020-09-04 16:13:49.684 +0200>,<nmr>,<NMR-300>,<proc1d>,<TOPSPIN 2.1>,
      <apk 
       data hash MD5: 16K
       73 00 C3 88 92 93 D1 18 E7 01 A8 F2 25 B9 9E 05>)
(   4,<2020-09-04 16:13:52.427 +0200>,<nmr>,<NMR-300>,<proc1d>,<TOPSPIN 2.1>,
      <abs n ABSG = 5 
       data hash MD5: 16K
       20 F3 D9 4D 39 B6 EC 6A D5 26 9D 74 11 AC 84 02>)
##END=

$$ hash MD5
$$ 04 ED 53 11 41 81 07 06 BF 6F 06 14 4D AE F4 31
