# Supplementary material for: Base-Promoted Cascade Reactions for the Synthesis of 3,3-Dialkylated Isoindolin-1-ones and 3-Methyleneisoindolin-1-ones
Source: J Org Chem. 2021 Oct 6;86(21):15128–38. doi: 10.1021/acs.joc.1c01794 (PMC8576826; doi:10.1021/acs.joc.1c01794)
Supplement: Supplementary file 1 — jo1c01794_si_001.zip [file jo1c01794_si_001.zip › FIDJOC13.09.21/FID/ALDEIDI/8d/13C/2/pdata/1/parm.txt]

NAME            AMA 395                
EXPNO                 2                
PROCNO                1                
Date_          20200904                
Time              14.31                
INSTRUM           spect                
PROBHD   5 mm DUL 13C-1                
PULPROG          zgpg30                
TD                32768                
SOLVENT           CDCl3                
NS                 2017                
DS                    0                
SWH           16666.666 Hz             
FIDRES         0.508626 Hz             
AQ            0.9831200 sec            
RG                13004                
DW               30.000 usec           
DE                25.00 usec           
TE                300.2 K              
D1           2.00000000 sec            
D11          0.03000000 sec            
TD0                1000                

======== CHANNEL f1 ========
NUC1                13C                
P1                10.00 usec           
PL1                3.00 dB             
PL1W        37.76776123 W              
SFO1         75.4752658 MHz            

======== CHANNEL f2 ========
CPDPRG2         waltz16                
NUC2                 1H                
PCPD2             80.00 usec           
PL2                1.00 dB             
PL12              17.00 dB             
PL13              25.00 dB             
PL2W        19.95262337 W              
PL12W        0.50118721 W              
PL13W        0.07943282 W              
SFO2        300.1313506 MHz            
SI                16384                
SF           75.4677562 MHz            
WDW                  EM                
SSB                   0                
LB                 4.00 Hz             
GB                    0                
PC                 1.40                
