# Supplementary material for: Base-Promoted Cascade Reactions for the Synthesis of 3,3-Dialkylated Isoindolin-1-ones and 3-Methyleneisoindolin-1-ones
Source: J Org Chem. 2021 Oct 6;86(21):15128–38. doi: 10.1021/acs.joc.1c01794 (PMC8576826; doi:10.1021/acs.joc.1c01794)
Supplement: Supplementary file 1 — jo1c01794_si_001.zip [file jo1c01794_si_001.zip › FIDJOC13.09.21/FID/ALDEIDI/8d/13C/2/pdata/1/peaklist.xml]

<?xml version="1.0" encoding="UTF-8"?>
<PeakList>
  <PeakList1D>
    <PeakList1DHeader creator="AntonioM" date="2020-09-04T14:42:00" expNo="2" name="AMA 395" owner="" procNo="1" source="/opt/topspin2.1pl8">
      <PeakPickDetails>F1=168.814ppm, F2=163.096ppm, MI=0.69cm, MAXI=2.02cm, PC=1.400
      </PeakPickDetails>
    </PeakList1DHeader>
    <Peak1D F1="167.302" intensity="1.2" type="0"/>
    <Peak1D F1="163.766" intensity="1.52" type="0"/>
  </PeakList1D>
  <PeakList1D>
    <PeakList1DHeader creator="AntonioM" date="2020-09-04T14:42:00" expNo="2" name="AMA 395" owner="" procNo="1" source="/opt/topspin2.1pl8">
      <PeakPickDetails>F1=148.945ppm, F2=141.512ppm, MI=1.42cm, MAXI=3.48cm, PC=1.400
      </PeakPickDetails>
    </PeakList1DHeader>
    <Peak1D F1="142.8003" intensity="1.93" type="0"/>
  </PeakList1D>
  <PeakList1D>
    <PeakList1DHeader creator="AntonioM" date="2020-09-04T14:42:00" expNo="2" name="AMA 395" owner="" procNo="1" source="/opt/topspin2.1pl8">
      <PeakPickDetails>F1=138.225ppm, F2=97.772ppm, MI=1.07cm, MAXI=7.70cm, PC=1.400
      </PeakPickDetails>
    </PeakList1DHeader>
    <Peak1D F1="135.7821" intensity="1.25" type="0"/>
    <Peak1D F1="132.9605" intensity="4.71" type="0"/>
    <Peak1D F1="132.0974" intensity="3.41" type="0"/>
    <Peak1D F1="129.3064" intensity="6.78" type="0"/>
    <Peak1D F1="128.9108" intensity="1.17" type="0"/>
    <Peak1D F1="124.1815" intensity="3.34" type="0"/>
    <Peak1D F1="121.1439" intensity="3.4" type="0"/>
    <Peak1D F1="114.6154" intensity="6.85" type="0"/>
    <Peak1D F1="101.0197" intensity="3.31" type="0"/>
  </PeakList1D>
  <PeakList1D>
    <PeakList1DHeader creator="AntonioM" date="2020-09-04T14:42:00" expNo="2" name="AMA 395" owner="" procNo="1" source="/opt/topspin2.1pl8">
      <PeakPickDetails>F1=60.178ppm, F2=26.444ppm, MI=1.76cm, MAXI=7.71cm, PC=1.400
      </PeakPickDetails>
    </PeakList1DHeader>
    <Peak1D F1="55.655" intensity="3.43" type="0"/>
    <Peak1D F1="29.5928" intensity="2.03" type="0"/>
  </PeakList1D>
</PeakList>
