# Supplementary material for: Base-Promoted Cascade Reactions for the Synthesis of 3,3-Dialkylated Isoindolin-1-ones and 3-Methyleneisoindolin-1-ones
Source: J Org Chem. 2021 Oct 6;86(21):15128–38. doi: 10.1021/acs.joc.1c01794 (PMC8576826; doi:10.1021/acs.joc.1c01794)
Supplement: Supplementary file 1 — jo1c01794_si_001.zip [file jo1c01794_si_001.zip › FIDJOC13.09.21/FID/ALDEIDI/8d/13C/2/pdata/1/peakrng]

P    #regions in PPM
# 2020-09-04 14:42:02 +0200  nmr@NMR-300
# low field   high field   mi   maxi
  168.81410314260654  163.09643665174772  0.692  2.018  # for region 1
  148.94521208687217  141.5122456487557  1.424  3.482  # for region 2
  138.2245874165119  97.77209699368576  1.068  7.696  # for region 3
  60.17843981628904  26.444207520222026  1.759  7.713  # for region 4
