# Supplementary material for: Base-Promoted Cascade Reactions for the Synthesis of 3,3-Dialkylated Isoindolin-1-ones and 3-Methyleneisoindolin-1-ones
Source: J Org Chem. 2021 Oct 6;86(21):15128–38. doi: 10.1021/acs.joc.1c01794 (PMC8576826; doi:10.1021/acs.joc.1c01794)
Supplement: Supplementary file 1 — jo1c01794_si_001.zip [file jo1c01794_si_001.zip › FIDJOC13.09.21/FID/ALDEIDI/8d/1H/3/pdata/1/auditp.txt]

##TITLE= Audit trail, TOPSPIN		Version 1.3
##JCAMPDX= 5.01
##ORIGIN= Bruker BioSpin GmbH
##OWNER= Patrizia
$$ C:/Bruker/TOPSPIN/data/AntonioM/nmr/AMA395/3/pdata/1/auditp.txt
##AUDIT TRAIL=  $$ (NUMBER, WHEN, WHO, WHERE, VERSION, WHAT)
(   1,<2020-06-22 16:45:54.515 +0200>,<Patrizia>,<NMR-400>,<TOPSPIN 1.3>,
      <created by zg, POWCHK disabled, PULCHK disabled
       terminated by command 'halt'
       configuration hash MD5:
       84 B1 7F 87 B4 9F B4 0F 20 FD C2 FA 1C B7 6B 07
       data hash MD5: 16K
       DC 84 86 DE 5B CE 2C 2F BC 13 BF C9 2E 05 25 77>)
(   2,<2020-06-22 16:45:57.140 +0200>,<Patrizia>,<NMR-400>,<TOPSPIN 1.3>,
      <Start of raw data processing
       fp BC_mod = 2 FT_mod = 6 PKNL = 1 PHC0 = 330.0402 PHC1 = -6.208302 SI = 64K 
       data hash MD5: 64K
       31 5B C5 E1 94 62 94 61 F7 59 F8 6A 38 19 9D 2E>)
(   3,<2020-06-22 16:46:01.281 +0200>,<Patrizia>,<NMR-400>,<TOPSPIN 1.3>,
      <apk 
       data hash MD5: 64K
       81 E5 E2 CC C5 D8 AE 9A A9 1D 21 46 8A B7 A9 44>)
##END=

$$ hash MD5
$$ 74 C8 45 B5 62 65 1A B3 6F 68 7B CE 31 BD EE 2A
