# Supplementary material for: Base-Promoted Cascade Reactions for the Synthesis of 3,3-Dialkylated Isoindolin-1-ones and 3-Methyleneisoindolin-1-ones
Source: J Org Chem. 2021 Oct 6;86(21):15128–38. doi: 10.1021/acs.joc.1c01794 (PMC8576826; doi:10.1021/acs.joc.1c01794)
Supplement: Supplementary file 1 — jo1c01794_si_001.zip [file jo1c01794_si_001.zip › FIDJOC13.09.21/FID/ALDEIDI/8d/1H/3/pdata/1/integrals.txt]

   Current data set:
   NAME =	AMA395	EXPNO =	3	PROCNO = 1
   USER =	AntonioM	DU    =	C:/Bruker/TOPSPIN

   Number   Integrated Region     Integral
     1      9.576      9.340         1.08830
     2      7.972      7.851         3.03634
     3      7.714      7.547         3.44127
     4      7.083      6.999         2.28835
     5      6.171      6.057         1.00000
     6      4.020      3.800         3.31952
