# Supplementary material for: Base-Promoted Cascade Reactions for the Synthesis of 3,3-Dialkylated Isoindolin-1-ones and 3-Methyleneisoindolin-1-ones
Source: J Org Chem. 2021 Oct 6;86(21):15128–38. doi: 10.1021/acs.joc.1c01794 (PMC8576826; doi:10.1021/acs.joc.1c01794)
Supplement: Supplementary file 1 — jo1c01794_si_001.zip [file jo1c01794_si_001.zip › FIDJOC13.09.21/FID/ALDEIDI/8d/1H/3/pdata/1/intrng]

A 1.0 #regions in PPM
# low field   high field  bias        slope
  9.575781463200789  9.340186839899816  -0.0  -0.0  # for region 1
  7.972218059442562  7.850620834513028  -0.0  -0.0  # for region 2
  7.713823956467302  7.546627772189193  -0.0  -0.0  # for region 3
  7.083038352145345  6.999440260006291  -0.0  -0.0  # for region 4
  6.171059165173841  6.057061766802404  -0.0  -0.0  # for region 5
  4.020308249232712  3.799913279047932  2680000.0  -0.0  # for region 6
