# Supplementary material for: Base-Promoted Cascade Reactions for the Synthesis of 3,3-Dialkylated Isoindolin-1-ones and 3-Methyleneisoindolin-1-ones
Source: J Org Chem. 2021 Oct 6;86(21):15128–38. doi: 10.1021/acs.joc.1c01794 (PMC8576826; doi:10.1021/acs.joc.1c01794)
Supplement: Supplementary file 1 — jo1c01794_si_001.zip [file jo1c01794_si_001.zip › FIDJOC13.09.21/FID/ALDEIDI/8d/1H/3/pdata/1/peak.txt]

DU=C:/Bruker/TOPSPIN, USER=AntonioM, NAME=AMA395, EXPNO=3, PROCNO=1
F1=10.488ppm, F2=5.533ppm, MI=3.51cm, MAXI=70.28cm, PC=1.000
     #     ADDRESS            FREQUENCY         INTENSITY
                           [Hz]        [PPM]
     1      8483.5     3782.119       9.4522         5.05

     2     16846.7     3168.596       7.9189        16.54

     3     16869.1     3166.946       7.9148        10.25

     4     16967.3     3159.744       7.8968        18.57

     5     18244.1     3066.066       7.6627        10.08

     6     18290.0     3062.696       7.6543        10.49

     7     18318.3     3060.634       7.6491        11.39

     8     18362.0     3057.438       7.6411        12.86

     9     18557.2     3043.094       7.6053         7.42

    10     18602.5     3039.790       7.5970         6.44

    11     18645.0     3036.675       7.5892         3.68

    12     18675.0     3034.458       7.5837         3.73

    13     20317.9     2913.964       7.2825         3.53

    14     21599.7     2819.931       7.0475        17.41

    15     21720.8     2811.046       7.0253        15.94

    16     26773.1     2440.384       6.0990        19.31

    17     38803.3     1557.857       3.8934        70.00
