# Supplementary material for: Base-Promoted Cascade Reactions for the Synthesis of 3,3-Dialkylated Isoindolin-1-ones and 3-Methyleneisoindolin-1-ones
Source: J Org Chem. 2021 Oct 6;86(21):15128–38. doi: 10.1021/acs.joc.1c01794 (PMC8576826; doi:10.1021/acs.joc.1c01794)
Supplement: Supplementary file 1 — jo1c01794_si_001.zip [file jo1c01794_si_001.zip › FIDJOC13.09.21/FID/ALDEIDI/8d/1H/3/pdata/1/peakrng]

P    #regions in PPM
# 2020-06-22 16:46:07 +0200  Patrizia@NMR-400
# low field   high field   mi   maxi
  10.487760650172293  5.532673734293789  3.514  70.283  # for region 1
  4.172304780394629  3.82271275872222  63.318  76.142  # for region 2
