# Supplementary material for: Base-Promoted Cascade Reactions for the Synthesis of 3,3-Dialkylated Isoindolin-1-ones and 3-Methyleneisoindolin-1-ones
Source: J Org Chem. 2021 Oct 6;86(21):15128–38. doi: 10.1021/acs.joc.1c01794 (PMC8576826; doi:10.1021/acs.joc.1c01794)
Supplement: Supplementary file 1 — jo1c01794_si_001.zip [file jo1c01794_si_001.zip › FIDJOC13.09.21/FID/ALDEIDI/8d/1H/3/pdata/1/proc]

##TITLE= Parameter file, TOPSPIN		Version 1.3
##JCAMPDX= 5.0
##DATATYPE= Parameter Values
##ORIGIN= UXNMR, Bruker Analytische Messtechnik GmbH
##OWNER= root
$$ 2020-06-22 16:46:07.437 +0200  Patrizia@NMR-400
$$ C:/Bruker/TOPSPIN/data/AntonioM/nmr/AMA395/3/pdata/1//proc
##$ABSF1= 10
##$ABSF2= 0
##$ABSG= 5
##$ABSL= 3
##$ALPHA= 0
##$AQORDER= 0
##$ASSFAC= 0
##$ASSFACI= 0
##$ASSFACX= 0
##$ASSWID= 0
##$AUNMP= <proc_1d>
##$AXLEFT= 0
##$AXRIGHT= 0
##$AXTYPE= 0
##$AXUNIT= <>
##$AZFE= 0.1
##$AZFW= 0.1
##$BCFW= 1
##$BC_mod= 2
##$BYTORDP= 1
##$COROFFS= 0
##$CY= 70
##$DATMOD= 1
##$DC= 2
##$DFILT= <>
##$DTYPP= 0
##$F1P= 9.41457084697383
##$F2P= 0.413204056106425
##$FCOR= 0.5
##$FTSIZE= 65536
##$FT_mod= 4
##$GAMMA= 1
##$GB= 0.2
##$INTBC= 1
##$INTSCL= 1
##$ISEN= 128
##$LB= -2.8
##$LEV0= 0
##$LPBIN= 0
##$MAXI= -0.4977847
##$MC2= 0
##$MEAN= 0
##$ME_mod= 0
##$MI= 0.8272331
##$NCOEF= 0
##$NC_proc= 0
##$NLEV= 6
##$NOISF1= 7.732132
##$NOISF2= 6.559088
##$NSP= 1
##$NTH_PF= 0
##$NTH_PI= 0
##$NZP= 0
##$OFFSET= 11.00766
##$PC= 1
##$PHC0= 328.9069
##$PHC1= -4.17575
##$PH_mod= 0
##$PKNL= yes
##$PPARMOD= 0
##$PPDIAG= 0
##$PPIPTYP= 0
##$PPMPNUM= 100
##$PPRESOL= 1
##$PSCAL= 0
##$PSIGN= 0
##$REVERSE= no
##$SF= 400.13
##$SI= 65536
##$SIGF1= 7.732132
##$SIGF2= 6.559088
##$SINO= 400
##$SIOLD= 65536
##$SREGLST= <1H.CDCl3>
##$SSB= 0
##$STSI= 0
##$STSR= 0
##$SW_p= 4807.69230769231
##$SYMM= 0
##$S_DEV= 0
##$T1D= 5
##$TDeff= 0
##$TDoff= 0
##$TI= <>
##$TILT= no
##$TM1= 0
##$TM2= 0
##$TOPLEV= 0
##$USERP1= <user>
##$USERP2= <user>
##$USERP3= <user>
##$USERP4= <user>
##$USERP5= <user>
##$WDW= 1
##$XDIM= 8192
##$YMAX_p= 0
##$YMIN_p= 0
##END=
