# Supplementary material for: Base-Promoted Cascade Reactions for the Synthesis of 3,3-Dialkylated Isoindolin-1-ones and 3-Methyleneisoindolin-1-ones
Source: J Org Chem. 2021 Oct 6;86(21):15128–38. doi: 10.1021/acs.joc.1c01794 (PMC8576826; doi:10.1021/acs.joc.1c01794)
Supplement: Supplementary file 1 — jo1c01794_si_001.zip [file jo1c01794_si_001.zip › FIDJOC13.09.21/FID/ALDEIDI/8e/13C/4/pdata/1/auditp.txt]

##TITLE= Audit trail, TOPSPIN		Version 2.1
##JCAMPDX= 5.01
##ORIGIN= Bruker BioSpin GmbH
##OWNER= nmr
$$ /opt/topspin2.1pl8/data/AntonioM/nmr/AMA 409/4/pdata/1/auditp.txt
##AUDIT TRAIL=  $$ (NUMBER, WHEN, WHO, WHERE, PROCESS, VERSION, WHAT)
(   1,<2020-10-06 17:41:30.326 +0200>,<nmr>,<NMR-300>,<go>,<TOPSPIN 2.1>,
      <acquisition in progress>)
(   2,<2020-10-07 08:55:12.964 +0200>,<nmr>,<NMR-300>,<proc1d>,<TOPSPIN 2.1>,
      <Start of raw data processing
       efp BC_mod = 2 LB = 4 FT_mod = 6 PKNL = 1 PHC0 = 66.83115 PHC1 = -54.45341 SI = 16K 
       data hash MD5: 16K
       E7 A2 65 EA 30 B5 6B 15 13 CA D7 F9 4C 91 B5 85>)
(   3,<2020-10-07 08:55:14.815 +0200>,<nmr>,<NMR-300>,<proc1d>,<TOPSPIN 2.1>,
      <apk 
       data hash MD5: 16K
       61 B3 C1 B7 C6 66 C7 F1 2C B1 D1 86 F8 80 88 D4>)
(   4,<2020-10-07 08:55:50.265 +0200>,<nmr>,<NMR-300>,<proc1d>,<TOPSPIN 2.1>,
      <abs n ABSG = 5 
       data hash MD5: 16K
       28 7E DE B7 98 9D 12 BD EE 52 E3 A7 9D 70 65 56>)
##END=

$$ hash MD5
$$ F4 10 A9 FE 45 DD C1 24 E9 D5 A7 5D 73 71 F6 89
