# Supplementary material for: Base-Promoted Cascade Reactions for the Synthesis of 3,3-Dialkylated Isoindolin-1-ones and 3-Methyleneisoindolin-1-ones
Source: J Org Chem. 2021 Oct 6;86(21):15128–38. doi: 10.1021/acs.joc.1c01794 (PMC8576826; doi:10.1021/acs.joc.1c01794)
Supplement: Supplementary file 1 — jo1c01794_si_001.zip [file jo1c01794_si_001.zip › FIDJOC13.09.21/FID/ALDEIDI/8e/13C/4/pdata/1/peaklist.xml]

<?xml version="1.0" encoding="UTF-8"?>
<PeakList>
  <PeakList1D>
    <PeakList1DHeader creator="AntonioM" date="2020-10-07T08:55:30" expNo="4" name="AMA 409" owner="" procNo="1" source="/opt/topspin2.1pl8">
      <PeakPickDetails>F1=176.282ppm, F2=97.419ppm, MI=0.36cm, MAXI=4.18cm, PC=1.400
      </PeakPickDetails>
    </PeakList1DHeader>
    <Peak1D F1="167.102" intensity="0.85" type="0"/>
    <Peak1D F1="150.6685" intensity="0.85" type="0"/>
    <Peak1D F1="147.3243" intensity="0.88" type="0"/>
    <Peak1D F1="144.7195" intensity="0.96" type="0"/>
    <Peak1D F1="137.7454" intensity="0.9" type="0"/>
    <Peak1D F1="134.9852" intensity="0.8" type="0"/>
    <Peak1D F1="133.7642" intensity="1.41" type="0"/>
    <Peak1D F1="130.6088" intensity="0.82" type="0"/>
    <Peak1D F1="128.9555" intensity="3.12" type="0"/>
    <Peak1D F1="125.2711" intensity="3.17" type="0"/>
    <Peak1D F1="124.7615" intensity="1.44" type="0"/>
    <Peak1D F1="123.7598" intensity="1.45" type="0"/>
    <Peak1D F1="101.0083" intensity="1.36" type="0"/>
  </PeakList1D>
</PeakList>
