# Supplementary material for: Base-Promoted Cascade Reactions for the Synthesis of 3,3-Dialkylated Isoindolin-1-ones and 3-Methyleneisoindolin-1-ones
Source: J Org Chem. 2021 Oct 6;86(21):15128–38. doi: 10.1021/acs.joc.1c01794 (PMC8576826; doi:10.1021/acs.joc.1c01794)
Supplement: Supplementary file 1 — jo1c01794_si_001.zip [file jo1c01794_si_001.zip › FIDJOC13.09.21/FID/ALDEIDI/8e/13C/4/pdata/1/peakrng]

P    #regions in PPM
# 2020-10-07 08:55:32 +0200  nmr@NMR-300
# low field   high field   mi   maxi
  176.28228181706868  97.41915574101164  0.360  4.175  # for region 1
