# Supplementary material for: Base-Promoted Cascade Reactions for the Synthesis of 3,3-Dialkylated Isoindolin-1-ones and 3-Methyleneisoindolin-1-ones
Source: J Org Chem. 2021 Oct 6;86(21):15128–38. doi: 10.1021/acs.joc.1c01794 (PMC8576826; doi:10.1021/acs.joc.1c01794)
Supplement: Supplementary file 1 — jo1c01794_si_001.zip [file jo1c01794_si_001.zip › FIDJOC13.09.21/FID/ALDEIDI/8e/1H/1/pdata/1/auditp.txt]

##TITLE= Audit trail, TOPSPIN		Version 2.1
##JCAMPDX= 5.01
##ORIGIN= Bruker BioSpin GmbH
##OWNER= nmr
$$ /opt/topspin2.1pl8/data/AntonioM/nmr/AMA 409/1/pdata/1/auditp.txt
##AUDIT TRAIL=  $$ (NUMBER, WHEN, WHO, WHERE, PROCESS, VERSION, WHAT)
(   1,<2020-10-02 14:30:10.223 +0200>,<nmr>,<NMR-300>,<go>,<TOPSPIN 2.1>,
      <created by zg
	started at 2020-10-02 14:28:33.360 +0200,
	POWCHK enabled, PULCHK disabled,
       terminated by command 'halt'
       configuration hash MD5:
       33 6D 8A 04 B2 D9 79 74 EE B3 78 18 19 D1 18 F2
       data hash MD5: 18K
       98 DE C2 26 B9 45 46 5E A5 76 E4 2B BF 83 C4 B7>)
(   2,<2020-10-02 14:30:36.816 +0200>,<nmr>,<NMR-300>,<proc1d>,<TOPSPIN 2.1>,
      <Start of raw data processing
       fp FT_mod = 6 PKNL = 1 PHC0 = 272.2119 PHC1 = -25.77189 SI = 128K 
       data hash MD5: 128K
       D0 70 DF 34 CE 94 4C 3C 59 92 38 F5 42 8F 30 36>)
(   3,<2020-10-02 14:30:38.393 +0200>,<nmr>,<NMR-300>,<proc1d>,<TOPSPIN 2.1>,
      <apk 
       data hash MD5: 128K
       F3 57 61 67 ED AD D9 53 A8 8A 1C 28 BD E4 4D 3D>)
##END=

$$ hash MD5
$$ B6 65 1B 30 F3 D3 17 61 6F A1 4C 63 15 C1 C7 B5
