# Supplementary material for: Base-Promoted Cascade Reactions for the Synthesis of 3,3-Dialkylated Isoindolin-1-ones and 3-Methyleneisoindolin-1-ones
Source: J Org Chem. 2021 Oct 6;86(21):15128–38. doi: 10.1021/acs.joc.1c01794 (PMC8576826; doi:10.1021/acs.joc.1c01794)
Supplement: Supplementary file 1 — jo1c01794_si_001.zip [file jo1c01794_si_001.zip › FIDJOC13.09.21/FID/ALDEIDI/8e/1H/1/pdata/1/intrng]

A 1.0 #regions in PPM
# low field   high field  bias        slope
  9.623589405683818  9.252499839911948  -0.0  -0.0  # for region 1
  8.609277925907374  8.300036621097483  -0.0  -0.0  # for region 2
  8.2505580123279  8.015534620672383  -0.0  -0.0  # for region 3
  7.718662968054887  7.594966446130931  -0.0  -0.0  # for region 4
  7.582596793938535  7.496009228591766  -0.0  -0.0  # for region 5
  6.122977835235848  5.949802704542309  -0.0  -0.0  # for region 6
