# Supplementary material for: Base-Promoted Cascade Reactions for the Synthesis of 3,3-Dialkylated Isoindolin-1-ones and 3-Methyleneisoindolin-1-ones
Source: J Org Chem. 2021 Oct 6;86(21):15128–38. doi: 10.1021/acs.joc.1c01794 (PMC8576826; doi:10.1021/acs.joc.1c01794)
Supplement: Supplementary file 1 — jo1c01794_si_001.zip [file jo1c01794_si_001.zip › FIDJOC13.09.21/FID/ALDEIDI/8e/1H/1/pdata/1/peaklist.xml]

<?xml version="1.0" encoding="UTF-8"?>
<PeakList>
  <PeakList1D>
    <PeakList1DHeader creator="AntonioM" date="2020-10-02T14:29:17" expNo="1" name="AMA 409" owner="" procNo="1" source="/opt/topspin2.1pl8">
      <PeakPickDetails>F1=10.106ppm, F2=9.290ppm, MI=1.52cm, MAXI=6.26cm, PC=1.000
      </PeakPickDetails>
    </PeakList1DHeader>
    <Peak1D F1="9.4599" intensity="2.2" type="0"/>
  </PeakList1D>
  <PeakList1D>
    <PeakList1DHeader creator="AntonioM" date="2020-10-02T14:29:17" expNo="1" name="AMA 409" owner="" procNo="1" source="/opt/topspin2.1pl8">
      <PeakPickDetails>F1=8.968ppm, F2=5.801ppm, MI=1.92cm, MAXI=28.70cm, PC=1.000
      </PeakPickDetails>
    </PeakList1DHeader>
    <Peak1D F1="8.4508" intensity="5.8" type="0"/>
    <Peak1D F1="8.4447" intensity="4.38" type="0"/>
    <Peak1D F1="8.421" intensity="8.55" type="0"/>
    <Peak1D F1="8.1942" intensity="7.81" type="0"/>
    <Peak1D F1="8.1876" intensity="5.69" type="0"/>
    <Peak1D F1="8.1645" intensity="7.55" type="0"/>
    <Peak1D F1="7.9021" intensity="4.44" type="0"/>
    <Peak1D F1="7.6768" intensity="2.04" type="0"/>
    <Peak1D F1="7.6708" intensity="2.46" type="0"/>
    <Peak1D F1="7.6491" intensity="3.91" type="0"/>
    <Peak1D F1="7.6432" intensity="4.58" type="0"/>
    <Peak1D F1="7.5667" intensity="5.89" type="0"/>
    <Peak1D F1="7.5398" intensity="4.26" type="0"/>
    <Peak1D F1="7.2802" intensity="8.17" type="0"/>
    <Peak1D F1="6.0509" intensity="10.0" type="0"/>
  </PeakList1D>
</PeakList>
