# Supplementary material for: Base-Promoted Cascade Reactions for the Synthesis of 3,3-Dialkylated Isoindolin-1-ones and 3-Methyleneisoindolin-1-ones
Source: J Org Chem. 2021 Oct 6;86(21):15128–38. doi: 10.1021/acs.joc.1c01794 (PMC8576826; doi:10.1021/acs.joc.1c01794)
Supplement: Supplementary file 1 — jo1c01794_si_001.zip [file jo1c01794_si_001.zip › FIDJOC13.09.21/FID/ALDEIDI/8e/1H/1/pdata/1/peakrng]

P    #regions in PPM
# 2020-10-02 14:29:19 +0200  nmr@NMR-300
# low field   high field   mi   maxi
  10.106005841187248  9.289608796489135  1.516  6.265  # for region 1
  8.967997839486848  5.801366878233561  1.920  28.697  # for region 2
