# Supplementary material for: Base-Promoted Cascade Reactions for the Synthesis of 3,3-Dialkylated Isoindolin-1-ones and 3-Methyleneisoindolin-1-ones
Source: J Org Chem. 2021 Oct 6;86(21):15128–38. doi: 10.1021/acs.joc.1c01794 (PMC8576826; doi:10.1021/acs.joc.1c01794)
Supplement: Supplementary file 1 — jo1c01794_si_001.zip [file jo1c01794_si_001.zip › FIDJOC13.09.21/FID/ALDEIDI/8e/1H/1/pdata/1/procs]

##TITLE= Parameter file, TOPSPIN		Version 2.1
##JCAMPDX= 5.0
##DATATYPE= Parameter Values
##NPOINTS= 19	$$ modification sequence number
##ORIGIN= Bruker BioSpin GmbH
##OWNER= nmr
$$ 2020-10-02 14:30:46.772 +0200  nmr@NMR-300
$$ /opt/topspin2.1pl8/data/AntonioM/nmr/AMA 409/1/pdata/1/procs
$$ process /opt/topspin2.1pl8/prog/mod/dataserver
##$ABSF1= 0
##$ABSF2= 0
##$ABSG= 0
##$ABSL= 0
##$ALPHA= 0
##$AQORDER= 0
##$ASSFAC= 0
##$ASSFACI= 0
##$ASSFACX= 0
##$ASSWID= 0
##$AUNMP= <proc_1d>
##$AXLEFT= 0
##$AXNAME= <>
##$AXNUC= <1H>
##$AXRIGHT= 0
##$AXTYPE= 0
##$AXUNIT= <>
##$AZFE= 0.1
##$AZFW= 0.1
##$BCFW= 0
##$BC_mod= 0
##$BYTORDP= 0
##$COROFFS= 0
##$CY= 10
##$DATMOD= 0
##$DC= 0
##$DFILT= <>
##$DTYPP= 0
##$F1P= 9.78448248248056
##$F2P= 4.05143800203575
##$FCOR= 0.5
##$FTSIZE= 131072
##$FT_mod= 6
##$GAMMA= 0
##$GB= 0
##$INTBC= 1
##$INTSCL= 2.962974e-11
##$ISEN= 128
##$LB= 0
##$LEV0= 0
##$LPBIN= 0
##$MAXI= 0.02357865
##$MC2= 0
##$MEAN= 0
##$ME_mod= 0
##$MI= 0.02866021
##$NCOEF= 0
##$NC_proc= -6
##$NLEV= 6
##$NOISF1= 6.705531
##$NOISF2= 6.039153
##$NSP= 0
##$NTH_PI= 0
##$NZP= 0
##$OFFSET= 12.00935
##$PC= 1
##$PHC0= 272.2073
##$PHC1= -25.77326
##$PH_mod= 1
##$PKNL= yes
##$PPARMOD= 0
##$PPDIAG= 0
##$PPIPTYP= 0
##$PPMPNUM= 100
##$PPRESOL= 1
##$PSCAL= 0
##$PSIGN= 0
##$PYNMP= <proc.py>
##$REVERSE= no
##$SF= 300.13
##$SI= 131072
##$SIGF1= 3
##$SIGF2= 2
##$SINO= 400
##$SIOLD= 131072
##$SPECTYP= <>
##$SREGLST= <1H.CDCl3>
##$SSB= 0
##$STSI= 131072
##$STSR= 0
##$SW_p= 4807.6923076923
##$SYMM= 0
##$S_DEV= 0
##$TDeff= 18432
##$TDoff= 0
##$TI= <>
##$TILT= no
##$TM1= 0
##$TM2= 0
##$TOPLEV= 0
##$USERP1= <user>
##$USERP2= <user>
##$USERP3= <user>
##$USERP4= <user>
##$USERP5= <user>
##$WDW= 0
##$XDIM= 8192
##$YMAX_p= 295183575
##$YMIN_p= -2908762
##END=
