# Supplementary material for: Base-Promoted Cascade Reactions for the Synthesis of 3,3-Dialkylated Isoindolin-1-ones and 3-Methyleneisoindolin-1-ones
Source: J Org Chem. 2021 Oct 6;86(21):15128–38. doi: 10.1021/acs.joc.1c01794 (PMC8576826; doi:10.1021/acs.joc.1c01794)
Supplement: Supplementary file 1 — jo1c01794_si_001.zip [file jo1c01794_si_001.zip › FIDJOC13.09.21/FID/ALDEIDI/8f/13C/2/pdata/1/auditp.txt]

##TITLE= Audit trail, TOPSPIN		Version 1.3
##JCAMPDX= 5.01
##ORIGIN= Bruker BioSpin GmbH
##OWNER= Administrator
$$ C:/Bruker/TOPSPIN1.3/data/AntonioM/nmr/AMA 419/2/pdata/1/auditp.txt
##AUDIT TRAIL=  $$ (NUMBER, WHEN, WHO, WHERE, VERSION, WHAT)
(   1,<2020-11-04 08:34:20.484 +0100>,<Administrator>,<NMR-250>,<TOPSPIN 1.3>,
      <created by zg, POWCHK enabled, PULCHK disabled
       terminated by command 'halt'
       configuration hash MD5:
       06 B2 08 4E 56 05 19 BF D9 F5 F3 80 25 43 6B 98
       data hash MD5: 32K
       07 48 82 0A 7E BB 6F 03 73 11 E0 86 D0 A4 9A 7C>)
(   2,<2020-11-04 08:34:21.765 +0100>,<Administrator>,<NMR-250>,<TOPSPIN 1.3>,
      <Start of raw data processing
       efp LB = 2 FT_mod = 6 PKNL = 1 PHC0 = -124.0876 PHC1 = -0.5742501 SI = 32K 
       data hash MD5: 32K
       51 D8 E7 92 86 79 CF D4 6D E7 3F 81 FD D5 CC 6C>)
(   3,<2020-11-04 08:34:23.078 +0100>,<Administrator>,<NMR-250>,<TOPSPIN 1.3>,
      <apk 
       data hash MD5: 32K
       51 D8 E7 92 86 79 CF D4 6D E7 3F 81 FD D5 CC 6C>)
(   4,<2020-11-04 08:34:25.781 +0100>,<Administrator>,<NMR-250>,<TOPSPIN 1.3>,
      <abs n ABSG = 5 
       data hash MD5: 32K
       EB 5B E6 7F 8A 7E 36 79 F8 80 65 94 24 DC 42 38>)
##END=

$$ hash MD5
$$ 6C 81 C3 0D 90 4A 8C C5 97 FF 2B BF CB 10 6E 4A
