# Supplementary material for: Base-Promoted Cascade Reactions for the Synthesis of 3,3-Dialkylated Isoindolin-1-ones and 3-Methyleneisoindolin-1-ones
Source: J Org Chem. 2021 Oct 6;86(21):15128–38. doi: 10.1021/acs.joc.1c01794 (PMC8576826; doi:10.1021/acs.joc.1c01794)
Supplement: Supplementary file 1 — jo1c01794_si_001.zip [file jo1c01794_si_001.zip › FIDJOC13.09.21/FID/ALDEIDI/8f/13C/2/pdata/1/peak.txt]

DU=C:/Bruker/TOPSPIN1.3, USER=AntonioM, NAME=AMA 419, EXPNO=2, PROCNO=1
F1=173.651ppm, F2=81.053ppm, MI=0.43cm, MAXI=3.51cm, PC=1.400
     #     ADDRESS            FREQUENCY         INTENSITY
                           [Hz]        [PPM]
     1     10202.2    10507.234     167.0593         0.80

     2     12964.3     9181.897     145.9871         0.61

     3     13157.1     9089.367     144.5160         0.82

     4     14052.0     8659.967     137.6887         0.81

     5     14406.5     8489.839     134.9838         0.66

     6     14517.1     8436.775     134.1401         2.55

     7     14569.5     8411.625     133.7402         1.18

     8     14979.1     8215.082     130.6153         0.68

     9     15317.1     8052.899     128.0367         2.57

    10     15749.8     7845.309     124.7361         1.19

    11     15879.9     7782.848     123.7430         1.23

    12     16635.5     7420.275     117.9783         0.63

    13     16847.6     7318.516     116.3604         0.67

    14     18842.2     6361.465     101.1438         1.04
