# Supplementary material for: Base-Promoted Cascade Reactions for the Synthesis of 3,3-Dialkylated Isoindolin-1-ones and 3-Methyleneisoindolin-1-ones
Source: J Org Chem. 2021 Oct 6;86(21):15128–38. doi: 10.1021/acs.joc.1c01794 (PMC8576826; doi:10.1021/acs.joc.1c01794)
Supplement: Supplementary file 1 — jo1c01794_si_001.zip [file jo1c01794_si_001.zip › FIDJOC13.09.21/FID/ALDEIDI/8f/1H/2/audita.txt]

##TITLE= Audit trail, TOPSPIN		Version 1.3
##JCAMPDX= 5.01
##ORIGIN= Bruker BioSpin GmbH
##OWNER= Patrizia
$$ C:/Bruker/TOPSPIN/data/AntonioM/nmr/AMA419ripur/2/audita.txt
##AUDIT TRAIL=  $$ (NUMBER, WHEN, WHO, WHERE, VERSION, WHAT)
(   1,<2021-09-01 12:24:20.156 +0200>,<Patrizia>,<NMR-400>,<TOPSPIN 1.3>,
      <created by zg, POWCHK disabled, PULCHK disabled
       terminated by command 'halt'
       configuration hash MD5:
       22 19 F8 A6 AF 1D 7F 1A 01 BF BE 54 0E 68 D7 7A
       data hash MD5: 16K
       4D A9 DD 48 E0 CA 3C 44 F9 D5 BF 4A 07 2B FC 94>)
##END=

$$ hash MD5
$$ B7 7B 8B 0E 72 10 AB 3A 23 F1 F6 F5 C7 CB 87 2D
